# Supplementary material for: Children’s Nature Use and Related Constraints: Nationwide Parental Surveys from Norway in 2013 and 2023
Source: Int J Environ Res Public Health. 2025 Jul 3;22(7):1067. doi: 10.3390/ijerph22071067 (PMC12294496; doi:10.3390/ijerph22071067)
Supplement: Supplementary file 1 [file ijerph-22-01067-s001.zip]

Archive with 1 entries (1 files):
- ijerph-3669687-supplementary.pdf
